# Supplementary material for: Seminal Redox Improvement and Sperm Proteome Remodeling After Deprox-HP Nutraceutical Supplementation in Male Accessory Gland Inflammation: A Pilot Study
Source: Int J Mol Sci. 2026 Mar 9;27(5):2498. doi: 10.3390/ijms27052498 (PMC12985460; doi:10.3390/ijms27052498)
Supplement: Supplementary file 1 [file ijms-27-02498-s001.zip]

Archive with 1 entries (1 files):
- ijms-4168754-supplementary.xlsx
